# Supplementary material for: Rapid Evaporative Ionization Mass Spectrometry (REIMS): a Potential and Rapid Tool for the Identification of Insecticide Resistance in Mosquito Larvae
Source: J Insect Sci. 2022 Sep 9;22(5):5. doi: 10.1093/jisesa/ieac052 (PMC9459442; doi:10.1093/jisesa/ieac052)
Supplement: ieac052_suppl_Supplementary_Table_S1 [file ieac052_suppl_supplementary_table_s1.xlsx]

## Sheet: Data Matrix
Population	Population_type	Resistance_Status	50	50.1	50.2	50.3	50.4	50.5	50.6	50.7	50.8	50.9	51	51.1	51.2	51.3	51.4	51.5	51.6	51.7	51.8	51.9	52	52.1	52.2	52.3	52.4	52.5	52.6	52.7	52.8	52.9	53	53.1	53.2	53.3	53.4	53.5	53.6	53.7	53.8	53.9	54	54.1	54.2	54.3	54.4	54.5	54.6
New Orleans	Lab	Susceptible	0.0765612	0.12269	0.108657	0.0637374	0.269131	0.230167	0.26454	0.205585	0.214074	0.109774	0.167458	0.124996	0.38033	0.190215	0.17956	0.137126	0.169055	0.263493	0.334192	0.388408	0.198783	0.38824	0.0686223	0.101053	0.271071	0.152908	0.214973	0.0406313	0.126631	0.0721095	0.185716	0.226588	0.214003	0.0948451	0.35121	0.144805	0.361539	0.0911574	0.287277	0.243262	0.214585	0.154568	0.0721799	0.0782251	0.337527	0.0553503	0.139222
New Orleans	Lab	Susceptible	0.0620191	0.25972	0.0902809	0.117916	0.209451	0.10466	0.159028	0.263784	0.171684	0.306955	0.155354	0.134362	0.288631	0.222589	0.337229	0.126792	0.126926	0.319073	0.260613	0.271124	0.0649195	0.166015	0.300856	0.0813749	0.272096	0.217857	0.418288	0.127607	0.163331	0.175302	0.245575	0.113749	0.164014	0.0976222	0.135751	0.0369889	0.255641	0.148029	0.217097	0.274341	0.10852	0.208238	0.148818	0.334236	0.160593	0.0978668	0.149454
New Orleans	Lab	Susceptible	0.0998138	0.167759	0.1549	0.0913862	0.177911	0.187669	0.338584	0.306366	0.302672	0.0934347	0.260181	0.348278	0.381698	0.29609	0.300867	0.249087	0.231786	0.327168	0.142698	0.284482	0.169395	0.420658	0.379702	0.159749	0.22101	0.153476	0.105187	0.135619	0.160303	0.338253	0.239542	0.118179	0.047801	0.21788	0.304034	0.153527	0.442509	0.151394	0.135974	0.211403	0.141362	0.18215	0.105414	0.577894	0.163443	0.249931	0.122044
New Orleans	Lab	Susceptible	0.102767	0.142955	0.243393	0.144184	0.163951	0.155838	0.131011	0.157129	0.217153	0.261514	0.233357	0.261147	0.265711	0.205785	0.331842	0.207804	0.311003	0.215114	0.222424	0.221428	0.119315	0.177565	0.0994307	0.0465366	0.128505	0.137398	0.303861	0.196481	0.110669	0.112206	0.259429	0.150549	0.105141	0.245004	0.31689	0.266015	0.243629	0.0635368	0.348854	0.166031	0.221223	0.208179	0.149406	0.289874	0.232888	0.166343	0.174523
New Orleans	Lab	Susceptible	0.0674744	0.19548	0.123424	0.211027	0.194834	0.134809	0.150589	0.156079	0.199613	0.139091	0.315282	0.314388	0.269704	0.239884	0.233889	0.25139	0.124391	0.226692	0.365509	0.201238	0.0857824	0.329434	0.122193	0.0620897	0.203132	0.04566	0.173049	0.182046	0.102355	0.0865493	0.109458	0.439441	0.183549	0.197366	0.18976	0.167033	0.378299	0.26831	0.17487	0.287188	0.123305	0.316728	0.349127	0.258666	0.330749	0.251293	0.0443531
New Orleans	Lab	Susceptible	0.117127	0.270168	0.165802	0.214163	0.219	0.270698	0.307716	0.200299	0.159067	0.11876	0.180739	0.302394	0.242521	0.264077	0.349836	0.108866	0.399584	0.256921	0.298953	0.239464	0.304881	0.149479	0.215538	0.259099	0.282231	0.123388	0.295311	0.141798	0.0143248	0.253855	0.116745	0.238315	0.278821	0.173946	0.265582	0.192971	0.233292	0.0816793	0.311355	0.14955	0.187023	0.25435	0.259419	0.247447	0.279374	0.149126	0.113993
New Orleans	Lab	Susceptible	0.0351744	0.132715	0.252778	0.167719	0.253065	0.447804	0.195164	0.21715	0.301738	0.20121	0.117575	0.270142	0.286999	0.218125	0.210337	0.248108	0.0870803	0.222318	0.23208	0.218414	0.310447	0.243969	0.165888	0.19324	0.229937	0.141729	0.214315	0.17536	0.154792	0.133671	0.200874	0.161767	0.135833	0.204271	0.169394	0.0603255	0.2039	0.117899	0.132451	0.141497	0.323635	0.238879	0.276115	0.366235	0.1647	0.348283	0.170071
New Orleans	Lab	Susceptible	0.132295	0.323828	0.124522	0.207094	0.214019	0.283095	0.30694	0.259736	0.129977	0.263484	0.162968	0.186318	0.358554	0.130311	0.365632	0.26455	0.416774	0.212795	0.356819	0.184862	0.16273	0.0806113	0.117453	0.110055	0.106646	0.131179	0.267883	0.247475	0.209285	0.409818	0.129308	0.2661	0.15477	0.173247	0.402127	0.269088	0.376195	0.235636	0.291874	0.319913	0.05603	0.159207	0.291878	0.191177	0.0410292	0.12053	0.182982
New Orleans	Lab	Susceptible	0.142431	0.58369	0.153846	0.368713	0.107794	0.125646	0.488441	0.156178	0.215719	0.298115	0.153633	0.448391	0.367951	0.285177	0.504623	0.212269	0.214397	0.255313	0.248169	0.642367	0.268671	0.302006	0.217178	0.330547	0.197012	0.116267	0.11876	0.157171	0.289671	0.267728	0.223392	0.393029	0.37149	0.312302	0.380243	0.175782	0.512681	0.050706	0.395195	0.306864	0.48043	0.116918	0.271606	0.359599	0.204182	0.289747	0.20663
New Orleans	Lab	Susceptible	0.205833	0.107088	0.189355	0.23181	0.318591	0.322186	0.584637	0.215573	0.35446	0.302906	0.323999	0.316584	0.383233	0.50376	0.239335	0.403434	0.380128	0.307915	0.377774	0.508191	0.249447	0.355484	0.335034	0.216671	0.359705	0.147629	0.239887	0.292552	0.286888	0.293454	0.241572	0.443492	0.096002	0.105264	0.19902	0.230949	0.408919	0.193901	0.425225	0.516718	0.361159	0.452988	0.503139	0.380107	0.465894	0.199543	0.143328
New Orleans	Lab	Susceptible	0.0661497	0.311542	0.428601	0.207073	0.374233	0.294442	0.380104	0.334907	0.331202	0.237753	0.148484	0.275612	0.2639	0.354712	0.415777	0.112667	0.268368	0.234153	0.312912	0.0845115	0.359518	0.256763	0.272598	0.0895196	0.237081	0.143573	0.243932	0.0968954	0.288776	0.15458	0.140949	0.244211	0.155629	0.278393	0.331194	0.344823	0.10856	0.136967	0.395381	0.361161	0.166354	0.210674	0.33341	0.434769	0.0457594	0.13338	0.050538
New Orleans	Lab	Susceptible	0.295755	0.571742	0.0975013	0.122354	0.33225	0.343277	0.360168	0.10247	0.325344	0.28138	0.18873	0.210261	0.467336	0.188599	0.554043	0.419744	0.298533	0.169362	0.488069	0.302079	0.218658	0.25818	0.295811	0.274667	0.508406	0.150544	0.261562	0.17434	0.326294	0.487732	0.265859	0.458644	0.413817	0.277869	0.340276	0.14562	0.278321	0.231458	0.246696	0.217059	0.224386	0.179402	0.119342	0.378357	0.249804	0.139006	0.107749
New Orleans	Lab	Susceptible	0.06696	0.382346	0.451826	0.124281	0.45049	0.200828	0.144066	0.0971085	0.204819	0.139711	0.196849	0.413085	0.533478	0.29717	0.511319	0.277875	0.383675	0.143853	0.16799	0.318077	0.22273	0.193789	0.338256	0.337858	0.276115	0.362496	0.180133	0.158752	0.0824031	0.139806	0.185701	0.238652	0.108473	0.313449	0.22639	0.170958	0.108118	0.225011	0.328665	0.254616	0.368843	0.289009	0.252488	0.410057	0.29362	0.340551	0.113579
New Orleans	Lab	Susceptible	0.153673	0.186178	0.144878	0.0952147	0.184141	0.234112	0.168146	0.285498	0.147082	0.210884	0.14284	0.305432	0.300342	0.146904	0.241512	0.193234	0.31996	0.197609	0.458447	0.226008	0.224526	0.154685	0.149085	0.0563799	0.163413	0.0859771	0.112963	0.0724379	0.289451	0.252614	0.104681	0.163552	0.328225	0.123088	0.181812	0.136664	0.0826902	0.18863	0.230251	0.280814	0.303936	0.216845	0.366931	0.202132	0.169818	0.387718	0.226737
New Orleans	Lab	Susceptible	0.0724106	0.0896114	0.129867	0.256448	0.430338	0.206086	0.104061	0.148814	0.32283	0.196818	0.152619	0.17506	0.383034	0.171245	0.406774	0.269655	0.18846	0.182727	0.178499	0.394901	0.232246	0.29949	0.360769	0.112587	0.0481159	0.139793	0.22484	0.214968	0.102255	0.210114	0.0396678	0.140685	0.219852	0.189648	0.3539	0.104484	0.426303	0.224552	0.150208	0.0991875	0.0899918	0.193642	0.415942	0.291389	0.200964	0.0961957	0.204088
New Orleans	Lab	Susceptible	0.123341	0.203217	0.256575	0.275133	0.208989	0.22208	0.294762	0.331571	0.334717	0.256696	0.0800875	0.274057	0.406561	0.0762624	0.307683	0.241308	0.277158	0.203724	0.208267	0.236813	0.277327	0.275853	0.18615	0.182484	0.198487	0.234187	0.256815	0.35811	0.0515431	0.116136	0.27083	0.187397	0.414642	0.265151	0.192628	0.182983	0.170293	0.163767	0.28986	0.116341	0.0886377	0.40198	0.198967	0.584009	0.116653	0.151769	0.233832
New Orleans	Lab	Susceptible	0.181351	0.239887	0.18776	0.137115	0.136818	0.211112	0.289523	0.313293	0.187767	0.423168	0.180847	0.221151	0.377029	0.284636	0.297146	0.283547	0.464848	0.163645	0.350715	0.281413	0.298777	0.249513	0.33071	0.071877	0.114853	0.485335	0.330037	0.461018	0.253892	0.336244	0.242894	0.338104	0.188863	0.336449	0.238718	0.260744	0.451341	0.366454	0.262696	0.24006	0.263531	0.489664	0.331019	0.246073	0.193822	0.253087	0.232116
New Orleans	Lab	Susceptible	0.23248	0.217621	0.328696	0.16638	0.174757	0.162453	0.192163	0.172152	0.306022	0.295053	0.28501	0.493709	0.32074	0.0839954	0.428919	0.193062	0.360101	0.285259	0.274974	0.190268	0.246055	0.331829	0.216186	0.262183	0.139631	0.237194	0.114751	0.207645	0.146201	0.284156	0.0806246	0.383294	0.242407	0.0929087	0.15805	0.215493	0.312896	0.157112	0.225409	0.195498	0.121233	0.511051	0.216865	0.266663	0.219524	0.160353	0.328976
New Orleans	Lab	Susceptible	0.235121	0.125571	0.275678	0.102239	0.413608	0.26932	0.247938	0.298003	0.320383	0.283822	0.284058	0.319248	0.235276	0.26419	0.214821	0.186793	0.266003	0.47229	0.281237	0.198547	0.365874	0.313614	0.180273	0.101695	0.294555	0.406605	0.292626	0.128556	0.283559	0.459136	0.22939	0.264786	0.122991	0.375367	0.405897	0.121431	0.0835151	0.107169	0.150263	0.362189	0.101878	0.286867	0.400587	0.122097	0.1874	0.244782	0.157025
New Orleans	Lab	Susceptible	0.181574	0.222571	0.57123	0.336755	0.397452	0.466456	0.269908	0.450849	0.24671	0.419706	0.341651	0.315208	0.37387	0.432034	0.27107	0.39539	0.370673	0.362007	0.416705	0.427408	0.162423	0.346274	0.270943	0.302314	0.347815	0.351842	0.305912	0.167233	0.149113	0.317005	0.0835918	0.272796	0.279407	0.257754	0.472148	0.245303	0.122647	0.369515	0.150324	0.320621	0.30977	0.0788169	0.212354	0.48951	0.303278	0.199334	0.186824
New Orleans	Lab	Susceptible	0.16304	0.202374	0.244614	0.160596	0.311698	0.124987	0.341063	0.170482	0.17072	0.395823	0.244722	0.113029	0.113461	0.106552	0.210181	0.214133	0.123172	0.32832	0.267674	0.255667	0.121882	0.0939115	0.0965665	0.0916261	0.165504	0.158143	0.169114	0.0576746	0.31614	0.201347	0.157941	0.294486	0.289135	0.203105	0.343543	0.0730367	0.227956	0.241945	0.209836	0.21585	0.0634065	0.350038	0.0993202	0.261796	0.274633	0.105966	0.407847
New Orleans	Lab	Susceptible	0.102151	0.127982	0.23416	0.363103	0.232236	0.172336	0.306583	0.105154	0.174026	0.328913	0.178619	0.249361	0.360094	0.227005	0.203429	0.305833	0.608599	0.0931658	0.366499	0.304067	0.172194	0.160841	0.169818	0.0776958	0.321247	0.189472	0.327139	0.402046	0.107624	0.338258	0.204803	0.382247	0.161493	0.298707	0.189729	0.234905	0.173883	0.284225	0.319483	0.306519	0.112007	0.157729	0.508335	0.358125	0.259275	0.18016	0.137014
New Orleans	Lab	Susceptible	0.338818	0.229391	0.226322	0.2132	0.135758	0.309984	0.392326	0.0664848	0.269906	0.327814	0.177824	0.330046	0.418175	0.27112	0.563081	0.346347	0.598262	0.199865	0.333986	0.224714	0.338499	0.141077	0.324257	0.092523	0.287372	0.298697	0.404603	0.194383	0.241032	0.182994	0.120293	0.193976	0.260791	0.654237	0.266114	0.50987	0.320278	0.222421	0.236237	0.280576	0.208348	0.230221	0.195522	0.273386	0.0981585	0.246022	0.206331
New Orleans	Lab	Susceptible	0.0326154	0.0987658	0.225608	0.21881	0.185617	0.0559296	0.268155	0.150331	0.0803343	0.0445712	0.22436	0.193223	0.244091	0.203852	0.252073	0.125905	0.277538	0.366328	0.0317271	0.158878	0.0808417	0.188155	0.126985	0.0537892	0.154028	0.0800186	0.107039	0.183441	0.137593	0.189869	0.141059	0.128658	0.218996	0.192289	0.110512	0.128224	0.128009	0.0314145	0.14666	0.202232	0.114073	0.159549	0.117649	0.0771869	0.0870456	0.0676764	0.157675
New Orleans	Lab	Susceptible	0.199024	0.192027	0.236445	0.25941	0.346709	0.208008	0.099342	0.153243	0.294929	0.180056	0.173138	0.280846	0.340212	0.244691	0.476555	0.112173	0.1698	0.1315	0.222305	0.448383	0.201575	0.21073	0.207818	0.198208	0.303487	0.181786	0.107469	0.151813	0.244958	0.0959336	0.203648	0.262639	0.209783	0.216565	0.246279	0.110561	0.294448	0.199411	0.337535	0.112054	0.321137	0.464153	0.228386	0.363302	0.266529	0.132404	0.12693
New Orleans	Lab	Susceptible	0.0771466	0.246816	0.210307	0.20119	0.204338	0.202916	0.195757	0.202656	0.326473	0.192565	0.232493	0.486916	0.380936	0.227951	0.19652	0.299644	0.122848	0.190546	0.380697	0.300216	0.225872	0.262383	0.323189	0.167974	0.192913	0.230371	0.109584	0.178358	0.096754	0.0298798	0.20385	0.123969	0.133701	0.213804	0.394283	0.21573	0.0683385	0.164525	0.195617	0.126237	0.17941	0.261512	0.226989	0.344697	0.339752	0.184522	0.142381
New Orleans	Lab	Susceptible	0.0882638	0.06842	0.318807	0.158759	0.159921	0.274004	0.40092	0.328836	0.172569	0.195836	0.293973	0.315074	0.286	0.195369	0.20439	0.206625	0.262332	0.231507	0.317409	0.376505	0.242386	0.142139	0.0700003	0.0948189	0.157064	0.0885077	0.162363	0.106031	0.119866	0.161381	0.173281	0.125851	0.0852437	0.236152	0.170909	0.158208	0.192992	0.200063	0.253693	0.480557	0.204334	0.170365	0.400632	0.279791	0.252483	0.288835	0.0993716
New Orleans	Lab	Susceptible	0.115395	0.442763	0.240379	0.183085	0.157659	0.279651	0.364284	0.40699	0.300727	0.179856	0.278726	0.288294	0.190432	0.268922	0.526505	0.227263	0.495168	0.43418	0.24485	0.342546	0.0648352	0.211605	0.212912	0.289871	0.263632	0.260786	0.277739	0.38492	0.328862	0.398102	0.314643	0.398117	0.206396	0.340706	0.18228	0.35598	0.504803	0.53971	0.364103	0.333335	0.147653	0.185024	0.175273	0.212535	0.0812095	0.194986	0.204452
New Orleans	Lab	Susceptible	0.26002	0.270743	0.456462	0.184799	0.262595	0.139012	0.292706	0.297125	0.198224	0.256492	0.221184	0.396672	0.606513	0.262111	0.165582	0.23888	0.481803	0.282008	0.263349	0.26998	0.205953	0.510715	0.190106	0.171593	0.169649	0.243832	0.369787	0.233014	0.221465	0.366634	0.202594	0.219417	0.343646	0.24773	0.401803	0.384078	0.227637	0.291811	0.170321	0.313312	0.301627	0.138082	0.335209	0.180646	0.151016	0.119923	0.229165
New Orleans	Lab	Susceptible	0.271688	0.526652	0.273457	0.403746	0.556124	0.24598	0.713021	0.242326	0.280804	0.540924	0.559173	0.333011	0.644796	0.139276	0.604819	0.350496	0.396757	0.440745	0.43373	0.498925	0.177319	0.404378	0.456065	0.31644	0.48398	0.215157	0.425691	0.231921	0.379536	0.679314	0.618646	0.301371	0.346494	0.284452	0.289604	0.288005	0.44141	0.280302	0.359072	0.407542	0.168472	0.291834	0.393285	0.327063	0.503351	0.276243	0.453094
New Orleans	Lab	Susceptible	0.0576803	0.208456	0.172094	0.293955	0.350434	0.195056	0.241635	0.268512	0.116213	0.304687	0.123742	0.266989	0.369521	0.232877	0.113545	0.129208	0.109155	0.095719	0.196421	0.124658	0.0969729	0.306816	0.261787	0.202829	0.270139	0.0861779	0.186645	0.0376148	0.195624	0.337647	0.148725	0.173897	0.197942	0.257066	0.196347	0.246403	0.316944	0.0699554	0.170862	0.138581	0.17153	0.182507	0.239654	0.280907	0.0514553	0.0945418	0.0759107
New Orleans	Lab	Susceptible	0.234265	0.333401	0.111118	0.0977996	0.223802	0.36037	0.345661	0.411602	0.261686	0.221143	0.0887172	0.497927	0.126989	0.410381	0.248089	0.123822	0.314794	0.295934	0.307582	0.349986	0.291957	0.19161	0.312789	0.228061	0.241948	0.0909325	0.190376	0.173304	0.111396	0.063167	0.221062	0.213003	0.202341	0.150896	0.372273	0.209164	0.291364	0.439779	0.255643	0.413664	0.191295	0.290753	0.176335	0.161538	0.261215	0.449819	0.220362
New Orleans	Lab	Susceptible	0.0969049	0.178667	0.25101	0.218349	0.442684	0.0436791	0.175022	0.32696	0.249826	0.308244	0.34515	0.167249	0.136917	0.216628	0.364927	0.299805	0.410413	0.204041	0.18211	0.234506	0.108345	0.0329118	0.163665	0.128898	0.333592	0.0608208	0.202175	0.296905	0.286321	0.306259	0.101841	0.213346	0.179194	0.142811	0.168551	0.136174	0.456496	0.307699	0.207301	0.42801	0.196947	0.31436	0.263757	0.267576	0.186292	0.037815	0.195036
New Orleans	Lab	Susceptible	0.219017	0.39443	0.170679	0.171963	0.228875	0.337354	0.241643	0.0549584	0.412794	0.535087	0.369123	0.678728	0.257237	0.266647	0.208494	0.30429	0.4603	0.485961	0.083178	0.351611	0.208886	0.38717	0.14045	0.209703	0.218412	0.220275	0.160855	0.112269	0.270638	0.120357	0.280107	0.34632	0.178705	0.126227	0.263821	0.202411	0.498028	0.441577	0.264552	0.224813	0.202552	0.295307	0.174394	0.545339	0.413653	0.205307	0.175109
New Orleans	Lab	Susceptible	0.119271	0.144448	0.104576	0.146873	0.279942	0.194461	0.0854175	0.0749202	0.197955	0.163348	0.105493	0.17071	0.246018	0.137599	0.261964	0.177992	0.251824	0.14194	0.128912	0.252435	0.142395	0.201812	0.228257	0.0911479	0.0706624	0.0412226	0.109802	0.0572989	0.0549495	0.246135	0.121015	0.160861	0.39101	0.122573	0.133081	0.192709	0.12487	0.191954	0.111756	0.267527	0.128673	0.289073	0.133098	0.251771	0.110273	0.219535	0.160765
New Orleans	Lab	Susceptible	0.218494	0.161135	0.280807	0.0724962	0.37231	0.295175	0.206647	0.246104	0.204398	0.138744	0.3568	0.136589	0.300813	0.173909	0.396518	0.161896	0.350104	0.324399	0.20136	0.164632	0.328248	0.23703	0.116459	0.297993	0.0689153	0.245582	0.228843	0.217982	0.101107	0.109985	0.0270045	0.127926	0.0833251	0.24035	0.147912	0.36776	0.195623	0.24016	0.18091	0.216847	0.205511	0.245674	0.12178	0.187193	0.260227	0.118666	0.146822
New Orleans	Lab	Susceptible	0.151886	0.305108	0.343494	0.301705	0.352854	0.466242	0.210458	0.151626	0.270746	0.159498	0.284999	0.268058	0.453879	0.200189	0.30756	0.335622	0.354006	0.300576	0.0839457	0.193796	0.286621	0.201058	0.311516	0.0310079	0.180276	0.132028	0.0682261	0.162406	0.333752	0.183728	0.0958028	0.204586	0.138215	0.223902	0.158561	0.0891175	0.359841	0.136872	0.183275	0.298691	0.249134	0.183224	0.32019	0.240146	0.33243	0.278787	0.31977
New Orleans	Lab	Susceptible	0.0617913	0.319205	0.386445	0.30609	0.345224	0.285197	0.630045	0.442742	0.108076	0.431647	0.3135	0.349054	0.313132	0.269094	0.219912	0.114863	0.34485	0.232503	0.514418	0.436248	0.0894804	0.306743	0.248501	0.300161	0.185425	0.190129	0.268698	0.192083	0.262379	0.12399	0.304173	0.436299	0.273265	0.151562	0.341229	0.27026	0.36725	0.160832	0.439625	0.387783	0.203195	0.246212	0.286369	0.37149	0.243612	0.120588	0.419431
New Orleans	Lab	Susceptible	0.0261251	0.395023	0.250111	0.403884	0.147224	0.159084	0.31624	0.471792	0.235067	0.301469	0.355319	0.532133	0.166794	0.120374	0.479962	0.172074	0.224977	0.153382	0.289946	0.407059	0.291657	0.119137	0.39002	0.342339	0.244216	0.122353	0.178692	0.35379	0.439518	0.423154	0.0908905	0.305445	0.17425	0.336173	0.177677	0.165437	0.301835	0.344045	0.298307	0.500577	0.28558	0.284846	0.173142	0.252347	0.196623	0.081404	0.216302
New Orleans	Lab	Susceptible	0.295255	0.407977	0.269547	0.176319	0.218623	0.359236	0.215351	0.193146	0.262723	0.207182	0.113248	0.417113	0.160743	0.258325	0.356389	0.336127	0.346401	0.400258	0.204961	0.255416	0.115002	0.324176	0.403526	0.183344	0.0923657	0.161626	0.345148	0.0728879	0.11406	0.283743	0.271758	0.323596	0.117131	0.227553	0.311533	0.226852	0.175178	0.179748	0.135443	0.536744	0.167413	0.599627	0.316582	0.209157	0.164479	0.247512	0.369428
New Orleans	Lab	Susceptible	0.0892001	0.221818	0.135168	0.117582	0.291925	0.196178	0.262018	0.144092	0.0536832	0.407373	0.214482	0.460775	0.188025	0.223598	0.236229	0.248367	0.352722	0.153434	0.119193	0.361965	0.148504	0.0767928	0.208687	0.145753	0.189407	0.0623951	0.228685	0.0645822	0.122813	0.335747	0.0776335	0.29159	0.252668	0.155687	0.260305	0.0948004	0.4486	0.112058	0.138269	0.291221	0.144065	0.349402	0.216707	0.306878	0.290309	0.247377	0.159209
New Orleans	Lab	Susceptible	0.170824	0.164694	0.301932	0.124591	0.0711922	0.231262	0.306654	0.44026	0.169775	0.333402	0.136654	0.337067	0.280659	0.26704	0.396834	0.213664	0.306317	0.404726	0.240906	0.366117	0.0656824	0.215845	0.0476623	0.143936	0.261372	0.150781	0.0695809	0.18049	0.186051	0.257658	0.148005	0.307383	0.180472	0.225235	0.3149	0.268168	0.19588	0.113156	0.188433	0.151702	0.111298	0.191314	0.192899	0.227713	0.246943	0.189726	0.272589
New Orleans	Lab	Susceptible	0.0753911	0.192016	0.264158	0.101138	0.221198	0.0902987	0.292434	0.111655	0.171786	0.249555	0.240593	0.347734	0.332484	0.254527	0.227664	0.337443	0.181055	0.211152	0.152426	0.233372	0.280898	0.259979	0.195687	0.0962558	0.229275	0.205775	0.232063	0.145599	0.264998	0.180805	0.167834	0.406939	0.274393	0.100375	0.333975	0.0377798	0.236213	0.203879	0.227494	0.26065	0.210608	0.129277	0.223532	0.283391	0.284086	0.228293	0.227997
New Orleans	Lab	Susceptible	0.107905	0.190746	0.543795	0.0846304	0.323463	0.203413	0.27438	0.212984	0.24936	0.403077	0.124727	0.283926	0.455685	0.347438	0.339113	0.137801	0.643467	0.144091	0.302099	0.348033	0.146592	0.117111	0.509402	0.226332	0.240812	0.0881773	0.120212	0.110566	0.305237	0.338177	0.220211	0.350922	0.104498	0.248073	0.232048	0.251239	0.311524	0.177692	0.236265	0.482799	0.172017	0.325589	0.313011	0.210849	0.22775	0.260501	0.0768479
New Orleans	Lab	Susceptible	0.131316	0.10038	0.127176	0.101122	0.101085	0.100388	0.205258	0.22574	0.213148	0.165375	0.111001	0.25807	0.403396	0.24373	0.219994	0.274497	0.266186	0.297191	0.236263	0.31449	0.164955	0.204973	0.137422	0.115774	0.299357	0.248021	0.198468	0.0507807	0.107832	0.219591	0.0553297	0.158629	0.103392	0.101663	0.33895	0.0400742	0.161979	0.125208	0.265037	0.106258	0.213348	0.255748	0.124603	0.303144	0.132281	0.113193	0.0945701
New Orleans	Lab	Susceptible	0.143289	0.406257	0.242818	0.051153	0.223267	0.214358	0.266535	0.15345	0.269979	0.137201	0.170248	0.274695	0.352362	0.19685	0.295958	0.392533	0.454487	0.269656	0.229107	0.175285	0.261805	0.235725	0.214511	0.264751	0.144265	0.0437687	0.224404	0.112735	0.0857425	0.15148	0.0874829	0.199194	0.136227	0.240583	0.172275	0.213345	0.29526	0.226276	0.280534	0.396551	0.165224	0.155133	0.146351	0.298742	0.319913	0.131032	0.148568
New Orleans	Lab	Susceptible	0.46895	0.280466	0.31769	0.219162	0.430918	0.466892	0.188924	0.406946	0.257729	0.333593	0.164251	0.269818	0.347547	0.346503	0.39565	0.167206	0.381009	0.15445	0.200077	0.479233	0.19705	0.305056	0.15715	0.386623	0.517223	0.334162	0.165603	0.300412	0.16214	0.315297	0.0977302	0.396461	0.162337	0.291045	0.325319	0.245389	0.44863	0.180762	0.36191	0.273878	0.132561	0.410727	0.189727	0.109143	0.306736	0.305599	0.378353
New Orleans	Lab	Susceptible	0.197581	0.35552	0.175331	0.266177	0.301674	0.186427	0.321085	0.165219	0.209587	0.28037	0.080032	0.403529	0.256309	0.527673	0.505007	0.140371	0.245626	0.576169	0.0649761	0.523401	0.241276	0.26918	0.086953	0.120509	0.140126	0.117645	0.157896	0.213345	0.258965	0.292264	0.156577	0.181468	0.19132	0.152074	0.423805	0.226423	0.278015	0.234122	0.25733	0.182536	0.182205	0.466791	0.220201	0.382587	0.297878	0.2219	0.378111
New Orleans	Lab	Susceptible	0.0667543	0.357454	0.219826	0.335586	0.415621	0.231786	0.199247	0.300525	0.147451	0.330066	0.191985	0.554987	0.246002	0.177245	0.272596	0.356478	0.551145	0.261038	0.257702	0.358868	0.158386	0.291821	0.188786	0.157763	0.240444	0.161791	0.406763	0.157965	0.226074	0.3225	0.279608	0.311559	0.289079	0.487285	0.291041	0.207254	0.424051	0.393232	0.261535	0.287752	0.316559	0.185556	0.0823961	0.11863	0.156063	0.153856	0.270724
New Orleans	Lab	Susceptible	0.250771	0.226716	0.321055	0.282121	0.334905	0.313696	0.446956	0.11591	0.4018	0.260294	0.0983539	0.336894	0.42085	0.399621	0.378273	0.208303	0.317471	0.170018	0.20508	0.22636	0.316218	0.28343	0.120193	0.0787749	0.168114	0.0520149	0.195592	0.246804	0.320711	0.304355	0.243099	0.189411	0.197022	0.368834	0.147967	0.390113	0.266857	0.1576	0.439791	0.275186	0.113766	0.300412	0.175794	0.252244	0.20289	0.21916	0.242471
New Orleans	Lab	Susceptible	0.248359	0.633234	0.1872	0.433818	0.183902	0.222415	0.523876	0.408912	0.198771	0.269582	0.155129	0.650127	0.442399	0.325685	0.358801	0.504981	0.322438	0.289698	0.380419	0.490084	0.122826	0.323723	0.164643	0.246495	0.491016	0.221407	0.139345	0.15553	0.207515	0.324812	0.331623	0.408848	0.309285	0.384477	0.316805	0.179803	0.328484	0.233634	0.341558	0.211679	0.306966	0.411464	0.148678	0.463203	0.19057	0.215992	0.151171
Bello	Field	Susceptible	0.167032	0.132263	0.119277	0.0841681	0.291223	0.22625	0.152185	0.397693	0.292123	0.276904	0.271604	0.268309	0.24782	0.192188	0.187276	0.148884	0.126591	0.174942	0.314955	0.158594	0.138426	0.23606	0.0884398	0.183879	0.417303	0.126216	0.217166	0.264786	0.100352	0.0999487	0.13319	0.221227	0.126282	0.247332	0.112281	0.246029	0.2608	0.203593	0.215156	0.432362	0.199075	0.359592	0.289468	0.17755	0.107825	0.128668	0.165484
Bello	Field	Susceptible	0.105635	0.165276	0.00181559	0.219014	0.161273	0.143564	0.236436	0.130903	0.16643	0.386892	0.122908	0.488524	0.183828	0.207344	0.223536	0.148647	0.340674	0.20808	0.0865028	0.24868	0.116124	0.106178	0.0795698	0.0588943	0.0857797	0.0709551	0.0880083	0.140708	0.0611751	0.208534	0.237695	0.126104	0.101838	0.28385	0.127457	0.17181	0.183895	0.121776	0.161016	0.164862	0.218827	0.170259	0.292818	0.224986	0.150266	0.152972	0.111889
Bello	Field	Susceptible	0.230003	0.26872	0.281824	0.144096	0.42881	0.164067	0.440848	0.278656	0.376935	0.567319	0.175091	0.297022	0.149135	0.334314	0.230273	0.322895	0.188986	0.338109	0.168735	0.218546	0.414518	0.144975	0.0398031	0.227406	0.196976	0.0821583	0.106358	0.230572	0.239266	0.274435	0.224819	0.0669462	0.216722	0.10392	0.330121	0.222545	0.379058	0.260159	0.332143	0.246972	0.153367	0.388689	0.063983	0.112678	0.222048	0.159427	0.37259
Bello	Field	Susceptible	0.185299	0.363147	0.347623	0.376507	0.308168	0.345767	0.359899	0.25023	0.231522	0.242758	0.132666	0.490927	0.239673	0.686757	0.185607	0.324402	0.473618	0.250114	0.299454	0.336247	0.234126	0.356876	0.459691	0.21762	0.332354	0.410216	0.179838	0.199321	0.309176	0.431124	0.156394	0.125612	0.392658	0.257036	0.343531	0.208701	0.23868	0.400818	0.328736	0.258147	0.22466	0.35007	0.197773	0.307127	0.143751	0.173413	0.306259
Bello	Field	Susceptible	0.287983	0.242912	0.157473	0.125086	0.281034	0.175204	0.529096	0.113371	0.231798	0.166169	0.378587	0.482579	0.155666	0.48169	0.233961	0.291734	0.495524	0.354207	0.249978	0.233459	0.0581673	0.411359	0.299296	0.324733	0.318499	0.368322	0.286345	0.281302	0.274576	0.173453	0.202784	0.253431	0.298609	0.194786	0.451706	0.328776	0.332445	0.146244	0.288437	0.208203	0.267535	0.141236	0.273754	0.631428	0.199282	0.104432	0.0663715
Bello	Field	Susceptible	0.149193	0.202761	0.17775	0.169371	0.0991207	0.205532	0.0748947	0.166927	0.185803	0.192244	0.167217	0.295101	0.20967	0.269764	0.313314	0.258945	0.285193	0.068548	0.2167	0.401001	0.203368	0.0893128	0.162138	0.192169	0.208957	0.187633	0.120232	0.163015	0.229914	0.0867424	0.157999	0.168237	0.173213	0.220176	0.402261	0.119059	0.290059	0.19127	0.318226	0.26944	0.241665	0.108188	0.101143	0.206653	0.308501	0.115987	0.151761
Bello	Field	Susceptible	0.07487	0.194648	0.0814198	0.184036	0.231764	0.169404	0.341364	0.161765	0.138443	0.357173	0.112878	0.216983	0.428851	0.250099	0.307101	0.140942	0.519685	0.109154	0.274849	0.366503	0.248166	0.20305	0.0803441	0.11882	0.332851	0.0343779	0.292551	0.295663	0.221322	0.162664	0.118887	0.366259	0.154702	0.255402	0.141	0.144457	0.218246	0.14979	0.378865	0.172206	0.212158	0.161023	0.142999	0.177833	0.137836	0.0519505	0.186366
Bello	Field	Susceptible	0.241009	0.325714	0.248647	0.288997	0.533527	0.207455	0.293651	0.225308	0.218532	0.406459	0.277367	0.33901	0.553112	0.408076	0.474823	0.182393	0.541779	0.16688	0.255433	0.456612	0.205162	0.608813	0.310979	0.168133	0.336183	0.10339	0.401147	0.196596	0.292152	0.216424	0.255982	0.333864	0.188991	0.505356	0.16689	0.172618	0.399288	0.193595	0.400339	0.190024	0.131418	0.136805	0.0878405	0.12776	0.269713	0.167433	0.169704
Bello	Field	Susceptible	0.0640644	0.172541	0.392678	0.215164	0.188697	0.262241	0.16148	0.368914	0.377752	0.16076	0.257438	0.351456	0.399514	0.287738	0.124247	0.196333	0.417014	0.2011	0.325485	0.213296	0.187598	0.31149	0.190877	0.0655502	0.20538	0.0840182	0.30922	0.166805	0.143403	0.260172	0.167078	0.140894	0.127131	0.329301	0.233049	0.13534	0.218905	0.115099	0.172574	0.2039	0.144721	0.297595	0.199268	0.18221	0.203784	0.157761	0.213982
Bello	Field	Susceptible	0.124795	0.160645	0.280702	0.291536	0.197158	0.319479	0.346902	0.220711	0.316073	0.159535	0.402202	0.190043	0.265342	0.267324	0.232584	0.346952	0.289105	0.269847	0.0776112	0.227216	0.255402	0.0746528	0.302447	0.192546	0.198612	0.132973	0.155808	0.193743	0.171261	0.199233	0.142284	0.353045	0.262429	0.140529	0.179343	0.131313	0.265162	0.275304	0.204751	0.364612	0.127582	0.0878174	0.210339	0.509305	0.133197	0.18998	0.147149
Bello	Field	Susceptible	0.0430394	0.176807	0.173632	0.0666537	0.238192	0.2413	0.213122	0.0566704	0.195043	0.302293	0.192597	0.309251	0.1987	0.0756674	0.518022	0.302893	0.370668	0.101788	0.262699	0.162678	0.106035	0.138344	0.398239	0.18682	0.207783	0.116028	0.0548382	0.242969	0.072885	0.307085	0.0353975	0.399193	0.222997	0.272683	0.327842	0.0892142	0.233709	0.174154	0.168996	0.258044	0.210293	0.18805	0.180934	0.200673	0.143925	0.1408	0.0955041
Bello	Field	Susceptible	0.123251	0.302812	0.182796	0.0988543	0.194977	0.242198	0.111408	0.250762	0.230314	0.248365	0.161006	0.197495	0.339232	0.132828	0.273482	0.182525	0.256029	0.243027	0.189071	0.207603	0.202109	0.140434	0.164092	0.134876	0.234816	0.240646	0.135955	0.0168255	0.0332794	0.192285	0.146337	0.252551	0.132462	0.195562	0.209386	0.236815	0.275737	0.155745	0.159407	0.284243	0.177259	0.19631	0.222342	0.193089	0.329431	0.157869	0.110378
Bello	Field	Susceptible	0.140748	0.381092	0.256211	0.546179	0.402781	0.210522	0.517732	0.213224	0.239675	0.280303	0.276573	0.510449	0.431147	0.277406	0.508096	0.224429	0.184485	0.297388	0.171947	0.407918	0.0865102	0.439067	0.149672	0.0512839	0.171806	0.0830277	0.290365	0.150836	0.298087	0.156	0.0314197	0.300075	0.298553	0.349534	0.152282	0.149707	0.383333	0.0652589	0.15897	0.4015	0.14444	0.301391	0.0454907	0.382579	0.0743241	0.201257	0.166573
Bello	Field	Susceptible	0.203631	0.26421	0.243748	0.238131	0.222469	0.17499	0.419526	0.192649	0.277236	0.356196	0.277663	0.253127	0.330436	0.32856	0.368823	0.177765	0.25962	0.226913	0.154854	0.314505	0.284913	0.270293	0.109568	0.12469	0.272654	0.197719	0.202411	0.299421	0.0467268	0.218369	0.186441	0.234185	0.313533	0.185947	0.472029	0.230603	0.339344	0.345116	0.320234	0.451045	0.114643	0.221293	0.223528	0.21516	0.168102	0.102353	0.292737
Bello	Field	Susceptible	0.0939993	0.30249	0.232206	0.292994	0.282658	0.283301	0.242336	0.300911	0.220723	0.160876	0.163398	0.465299	0.165514	0.369321	0.467861	0.26013	0.266893	0.245695	0.345526	0.396067	0.101655	0.238643	0.407854	0.253013	0.342958	0.143211	0.185614	0.303201	0.165786	0.210588	0.189109	0.296118	0.202814	0.300081	0.396088	0.351336	0.427439	0.217125	0.162783	0.338371	0.10998	0.358322	0.197845	0.302983	0.15707	0.166455	0.324461
Bello	Field	Susceptible	0.231131	0.266417	0.226723	0.314318	0.291496	0.116637	0.436128	0.373959	0.322285	0.0791669	0.146696	0.34785	0.333164	0.432275	0.843358	0.21901	0.307454	0.297104	0.217387	0.209771	0.268696	0.513991	0.429651	0.387762	0.530937	0.21732	0.195615	0.26114	0.249469	0.290709	0.363885	0.216625	0.214882	0.517756	0.314446	0.0656644	0.364138	0.398611	0.654842	0.165911	0.416873	0.251762	0.144824	0.543555	0.221827	0.151307	0.211541
Bello	Field	Susceptible	0.1301	0.506564	0.362211	0.37868	0.345607	0.390934	0.204069	0.175454	0.208146	0.28182	0.170229	0.38212	0.293662	0.188663	0.393607	0.237223	0.638686	0.243164	0.294269	0.223906	0.0701285	0.0724152	0.218178	0.213414	0.323986	0.251656	0.284503	0.0927204	0.196978	0.379389	0.150951	0.220076	0.361841	0.299462	0.388741	0.393205	0.307622	0.12979	0.304108	0.226979	0.384493	0.471247	0.430867	0.139515	0.404657	0.385929	0.396572
Bello	Field	Susceptible	0.0442273	0.461406	0.0885862	0.115099	0.0779397	0.0666035	0.117938	0.137059	0.279895	0.19768	0.195982	0.248932	0.241196	0.399158	0.365366	0.077973	0.221917	0.337544	0.235122	0.180024	0.187035	0.243923	0.168724	0.277239	0.268221	0.120963	0.174377	0.141107	0.111922	0.263663	0.188579	0.261635	0.0944003	0.0948763	0.186327	0.135023	0.170999	0.0990259	0.236799	0.354799	0.220444	0.185753	0.0613755	0.127716	0.119459	0.0606679	0.112166
Bello	Field	Susceptible	0.102614	0.0680664	0.12656	0.190753	0.222931	0.0332791	0.286584	0.26918	0.26957	0.432745	0.149081	0.229559	0.328388	0.23406	0.396421	0.153246	0.387966	0.245179	0.349178	0.12502	0.0858326	0.188216	0.181263	0.216886	0.189782	0.0666958	0.171751	0.194106	0.198791	0.257444	0.234567	0.154357	0.378274	0.209727	0.274227	0.187825	0.145882	0.152539	0.149717	0.106856	0.239462	0.0757437	0.277951	0.374128	0.262108	0.236854	0.0328472
Bello	Field	Susceptible	0.109355	0.31445	0.278609	0.186135	0.167938	0.224118	0.466496	0.192585	0.284936	0.223394	0.182899	0.258304	0.351887	0.255793	0.28006	0.386191	0.417777	0.276956	0.231499	0.345246	0.201284	0.154912	0.20412	0.0865028	0.176037	0.207645	0.181544	0.0876848	0.12386	0.138534	0.108716	0.206546	0.311211	0.165144	0.331109	0.202353	0.277413	0.183149	0.265665	0.204755	0.16501	0.169869	0.167275	0.343071	0.305808	0.0278872	0.232249
Bello	Field	Susceptible	0.277	0.444029	0.327634	0.104979	0.198375	0.271713	0.236797	0.129903	0.343403	0.110367	0.179545	0.494153	0.472547	0.250769	0.207027	0.154996	0.265737	0.250791	0.250877	0.239885	0.181172	0.122533	0.161061	0.161895	0.526647	0.0553072	0.277072	0.0852679	0.264887	0.215804	0.160529	0.338101	0.22501	0.117895	0.327812	0.082648	0.25461	0.0495941	0.303169	0.237501	0.163935	0.255749	0.227551	0.251777	0.256108	0.294517	0.136246
Bello	Field	Susceptible	0.151095	0.265172	0.25868	0.282261	0.390544	0.479229	0.336548	0.184644	0.201344	0.333663	0.0560924	0.335034	0.583825	0.227028	0.244242	0.063482	0.552663	0.434978	0.173367	0.377363	0.317874	0.0586205	0.335958	0.318152	0.191829	0.221972	0.312025	0.201732	0.206696	0.18167	0.135491	0.211528	0.270225	0.280616	0.435006	0.188607	0.264777	0.300667	0.195963	0.280209	0.110102	0.196419	0.34341	0.324098	0.168039	0.304407	0.141542
Bello	Field	Susceptible	0.429431	0.409283	0.149214	0.331125	0.217522	0.108755	0.437299	0.425784	0.378171	0.526673	0.467517	0.502774	0.370058	0.475291	0.34166	0.222156	0.603564	0.465091	0.309884	0.600047	0.25939	0.398956	0.205182	0.0402784	0.206826	0.199855	0.17392	0.300115	0.173808	0.394016	0.3168	0.494905	0.315268	0.292055	0.22772	0.260227	0.312562	0.171574	0.314777	0.417114	0.113329	0.335186	0.334252	0.37148	0.188678	0.312626	0.351245
Bello	Field	Susceptible	0.0435317	0.0311792	0.185147	0.0992071	0.13789	0.175	0.387863	0.0460269	0.0857238	0.0912691	0.167305	0.34538	0.13121	0.119227	0.235174	0.148665	0.365875	0.34264	0.145786	0.275573	0.20966	0.363147	0.12376	0.287684	0.1064	0.134959	0.306351	0.0533952	0.115994	0.144118	0.0589229	0.147321	0.206293	0.206109	0.415228	0.250556	0.36907	0.0846031	0.239782	0.159481	0.13023	0.252721	0.0601724	0.291758	0.186307	0.0963478	0.102215
Bello	Field	Susceptible	0.126407	0.386408	0.080784	0.290612	0.126142	0.326486	0.33932	0.248896	0.211027	0.302503	0.168639	0.191348	0.190995	0.286633	0.212325	0.191961	0.302242	0.304805	0.187218	0.212153	0.124555	0.170907	0.324228	0.212549	0.291206	0.249641	0.148636	0.266881	0.201304	0.0552612	0.105156	0.119564	0.328434	0.301155	0.218044	0.258785	0.368094	0.20321	0.236852	0.361669	0.275195	0.239827	0.23892	0.356847	0.192511	0.0135291	0.39672
Bello	Field	Susceptible	0.0653884	0.192865	0.206014	0.126874	0.263844	0.476583	0.355744	0.194331	0.213384	0.104772	0.229488	0.280909	0.296193	0.121006	0.38282	0.361906	0.284576	0.253612	0.219281	0.357121	0.247475	0.187903	0.180159	0.076301	0.153754	0.176108	0.0998564	0.0129085	0.142173	0.255639	0.131315	0.240248	0.247785	0.228133	0.300248	0.109625	0.173428	0.234621	0.143359	0.168428	0.183859	0.180153	0.190062	0.179442	0.144561	0.0969718	0.327387
Bello	Field	Susceptible	0.0704053	0.196628	0.259785	0.253292	0.167781	0.098918	0.542966	0.0564442	0.328861	0.224806	0.280573	0.463384	0.293198	0.394109	0.527936	0.320263	0.394507	0.317604	0.33654	0.298297	0.28152	0.289713	0.136921	0.132052	0.213922	0.133113	0.0995415	0.150095	0.144147	0.348807	0.146799	0.279067	0.329528	0.449188	0.142651	0.102134	0.38249	0.0654312	0.537602	0.366551	0.0557029	0.234715	0.121002	0.370154	0.150138	0.127829	0.163045
Bello	Field	Susceptible	0.313965	0.699525	0.111014	0.438807	0.246439	0.362333	0.394625	0.290179	0.438681	0.294614	0.227016	0.452423	0.25999	0.259696	0.442416	0.359198	0.358979	0.482486	0.374472	0.578046	0.455535	0.338708	0.244756	0.212465	0.322565	0.321389	0.249642	0.102644	0.195571	0.284811	0.290588	0.424738	0.235315	0.317478	0.46222	0.427024	0.431667	0.173338	0.204718	0.256555	0.525204	0.852838	0.365681	0.372858	0.449729	0.150705	0.330028
Bello	Field	Susceptible	0.418168	0.412902	0.574426	0.147743	0.199823	0.265626	0.423051	0.228006	0.280767	0.151309	0.130414	0.253731	0.548427	0.399087	0.403654	0.601694	0.547823	0.217363	0.270668	0.67279	0.442979	0.351987	0.254923	0.40712	0.419438	0.547191	0.263155	0.405071	0.364267	0.65696	0.205258	0.0990128	0.307887	0.282418	0.399671	0.338909	0.2445	0.201475	0.30549	0.539246	0.215186	0.448834	0.435205	0.3232	0.0803062	0.344352	0.279246
Bello	Field	Susceptible	0.0666468	0.0661056	0.282796	0.0690506	0.336117	0.429301	0.124474	0.294385	0.124863	0.356389	0.169	0.357891	0.300694	0.250758	0.629818	0.281682	0.408628	0.290973	0.168304	0.329229	0.122277	0.0845422	0.164133	0.1175	0.155735	0.131357	0.152109	0.113872	0.0158011	0.216919	0.393257	0.40658	0.22755	0.117218	0.446361	0.176012	0.475453	0.266226	0.197766	0.482772	0.235104	0.19579	0.282938	0.272188	0.229645	0.187712	0.301107
Bello	Field	Susceptible	0.102367	0.185581	0.0307125	0.20502	0.188465	0.113776	0.357885	0.273282	0.170328	0.226132	0.0987686	0.149906	0.272879	0.130296	0.375744	0.173979	0.244139	0.278085	0.193022	0.265262	0.0797112	0.329117	0.0590041	0.235574	0.0579809	0.211414	0.18219	0.248577	0.00852194	0.120873	0.151006	0.148414	0.20403	0.324141	0.171203	0.214565	0.316695	0.0476427	0.164365	0.0450193	0.0725122	0.150765	0.336483	0.332479	0.138334	0.242197	0.249824
Bello	Field	Susceptible	0.0728342	0.110861	0.228493	0.262604	0.393327	0.17751	0.126659	0.305026	0.138236	0.223288	0.397406	0.530032	0.285107	0.216638	0.355807	0.289664	0.357064	0.205276	0.355461	0.192499	0.132819	0.298524	0.215764	0.282514	0.272569	0.246635	0.347092	0.173184	0.307416	0.0657858	0.0997528	0.357109	0.116708	0.317484	0.16289	0.184112	0.367174	0.186744	0.129847	0.213796	0.231305	0.145024	0.282223	0.282048	0.278189	0.256262	0.238868
Bello	Field	Susceptible	0.261236	0.425223	0.34288	0.177483	0.313578	0.0629802	0.358953	0.3131	0.224562	0.34357	0.21126	0.366862	0.228	0.318566	0.510082	0.358906	0.400782	0.525831	0.310464	0.299317	0.220228	0.203861	0.246597	0.280807	0.0961675	0.299641	0.236433	0.113804	0.128934	0.294306	0.268687	0.329392	0.394926	0.155888	0.225517	0.0874814	0.500195	0.339853	0.138434	0.260962	0.25678	0.394051	0.28872	0.426244	0.154544	0.219176	0.216867
Bello	Field	Susceptible	0.169211	0.320836	0.0825692	0.176832	0.0991756	0.0551145	0.259969	0.126898	0.287209	0.24301	0.191192	0.338749	0.176267	0.129375	0.155041	0.198477	0.0513526	0.219157	0.194796	0.244198	0.193502	0.387115	0.23301	0.0524617	0.414536	0.0629849	0.132079	0.148278	0.0988387	0.156519	0.0448584	0.269145	0.27245	0.250109	0.268828	0.209139	0.314147	0.189816	0.10247	0.169522	0.269831	0.226774	0.347282	0.230832	0.23713	0.0390232	0.150893
Bello	Field	Susceptible	0.179802	0.158436	0.399988	0.192671	0.0730106	0.0979132	0.241588	0.282021	0.134841	0.303124	0.1302	0.440326	0.329809	0.196729	0.338827	0.282532	0.2267	0.197139	0.181266	0.460495	0.24116	0.221119	0.111791	0.311493	0.402848	0.0767662	0.155156	0.246966	0.132438	0.261289	0.297199	0.213525	0.161223	0.191379	0.433023	0.142966	0.343302	0.284957	0.135262	0.549918	0.339342	0.0474302	0.459631	0.134753	0.100796	0.158162	0.155403
Bello	Field	Susceptible	0.305337	0.155996	0.205083	0.13705	0.284814	0.322461	0.221281	0.22717	0.17552	0.269503	0.132732	0.184961	0.212922	0.099076	0.353513	0.208725	0.395669	0.238661	0.121037	0.39301	0.10492	0.260726	0.250775	0.260911	0.184883	0.132434	0.235219	0.138428	0.0717652	0.229505	0.128595	0.0688522	0.186862	0.126914	0.21319	0.297881	0.304354	0.113628	0.414662	0.318962	0.166163	0.199947	0.178571	0.292768	0.238419	0.134715	0.184241
Bello	Field	Susceptible	0.214101	0.698595	0.23247	0.251889	0.219165	0.175684	0.500333	0.0756401	0.34872	0.348615	0.310908	0.477622	0.23925	0.210782	0.322583	0.251768	0.554183	0.321869	0.204178	0.066557	0.244489	0.47441	0.598531	0.0481794	0.434965	0.345329	0.407546	0.21082	0.174972	0.479245	0.237624	0.250472	0.357371	0.186294	0.239527	0.270257	0.111401	0.320552	0.269756	0.177584	0.263648	0.122781	0.156847	0.537836	0.339693	0.443328	0.290168
Bello	Field	Susceptible	0.1678	0.312457	0.199206	0.269491	0.323007	0.0933047	0.168172	0.0934046	0.169218	0.17549	0.135406	0.326925	0.305663	0.174515	0.119236	0.218728	0.339663	0.121428	0.180735	0.291776	0.215721	0.209674	0.2828	0.448094	0.242159	0.0848655	0.28935	0.152435	0.208209	0.122392	0.0925571	0.383899	0.173347	0.070292	0.227478	0.354852	0.278544	0.315852	0.483658	0.318332	0.157842	0.285375	0.188882	0.125802	0.111044	0.20414	0.35583
Bello	Field	Susceptible	0.110659	0.250962	0.263554	0.296756	0.116464	0.174754	0.257068	0.152143	0.320968	0.415706	0.132852	0.304831	0.211259	0.220102	0.361579	0.170014	0.396401	0.279143	0.295769	0.385046	0.224086	0.203038	0.0613148	0.123828	0.0770444	0.340148	0.212351	0.130802	0.196085	0.33892	0.0971845	0.275279	0.254631	0.237298	0.177731	0.226326	0.283212	0.194443	0.268603	0.2862	0.235607	0.102668	0.146998	0.295104	0.0375492	0.232665	0.145244
Bello	Field	Susceptible	0.124879	0.373885	0.262313	0.284458	0.19429	0.124611	0.215159	0.212834	0.220388	0.184825	0.310408	0.21114	0.310686	0.293508	0.260488	0.160058	0.431897	0.183708	0.228029	0.353001	0.0943585	0.280296	0.0581155	0.178993	0.150364	0.151574	0.235221	0.155286	0.240907	0.198905	0.194673	0.171816	0.0926555	0.125839	0.205575	0.270461	0.359513	0.195779	0.414178	0.120903	0.344765	0.145272	0.35776	0.384918	0.160199	0.160641	0.165208
Bello	Field	Susceptible	0.0738763	0.266791	0.241172	0.191916	0.188894	0.0216688	0.219389	0.277052	0.269983	0.183844	0.149357	0.505845	0.212019	0.124031	0.174853	0.305719	0.494196	0.334867	0.183039	0.471177	0.137877	0.101812	0.232318	0.118197	0.282373	0.0169544	0.380526	0.0915934	0.201392	0.195233	0.0977175	0.286642	0.204635	0.153167	0.264242	0.275602	0.394846	0.191157	0.463045	0.239875	0.132973	0.361376	0.184524	0.223558	0.214143	0.244699	0.137901
Bello	Field	Susceptible	0.249845	0.373177	0.512961	0.570032	0.380047	0.399441	0.337502	0.360653	0.226318	0.709872	0.360361	0.746867	0.198886	0.305045	0.39093	0.35057	0.397464	0.491914	0.478946	0.937818	0.13769	0.23652	0.663462	0.436258	0.357325	0.131091	0.570153	0.408388	0.44461	0.130994	0.267678	0.357404	0.551263	0.289588	0.362897	0.212602	0.351809	0.203732	0.266497	0.383281	0.174408	0.593956	0.305322	0.380725	0.357422	0.263262	0.537492
Bello	Field	Susceptible	0.310135	0.152034	0.259317	0.419878	0.132639	0.247307	0.202609	0.301954	0.174402	0.440132	0.346819	0.358797	0.16056	0.138003	0.34278	0.0761344	0.49163	0.502287	0.106703	0.548645	0.22015	0.101107	0.306872	0.367024	0.208758	0.24674	0.385255	0.144188	0.355484	0.456489	0.300284	0.337859	0.208571	0.455955	0.415626	0.41404	0.319347	0.215563	0.271272	0.29182	0.154901	0.156996	0.412949	0.246986	0.461381	0.385127	0.347011
Bello	Field	Susceptible	0.135251	0.226316	0.372525	0.333236	0.496101	0.120299	0.33609	0.254854	0.336451	0.36454	0.0918421	0.151005	0.303905	0.221538	0.250806	0.323415	0.372388	0.383548	0.192559	0.327068	0.216074	0.343354	0.102792	0.0447367	0.371527	0.165258	0.142338	0.306999	0.118469	0.327222	0.212595	0.304085	0.265044	0.25185	0.450747	0.171277	0.405122	0.149332	0.0787364	0.169551	0.244637	0.450534	0.553586	0.53941	0.232547	0.312275	0.360405
Bello	Field	Susceptible	0.182639	0.391627	0.289728	0.405019	0.388684	0.285817	0.513944	0.293187	0.459921	0.433188	0.112463	0.752892	0.421979	0.461032	0.486379	0.532997	0.858784	0.566929	0.388	0.557956	0.0298061	0.496875	0.658287	0.521735	0.50553	0.371377	0.401919	0.227913	0.317973	0.305295	0.413152	0.260174	0.510421	0.487244	0.220303	0.23965	0.369214	0.284936	0.464604	0.411389	0.561899	0.205156	0.333799	0.401431	0.182996	0.222861	0.298102
Bello	Field	Susceptible	0.138064	0.247517	0.225932	0.432244	0.394544	0.165376	0.251895	0.14993	0.172799	0.273276	0.178066	0.334324	0.311919	0.349227	0.238399	0.252345	0.468517	0.0959065	0.285863	0.351017	0.303412	0.140248	0.404543	0.0646703	0.206332	0.0582185	0.245778	0.0813945	0.344356	0.125149	0.366215	0.235428	0.209772	0.189815	0.222489	0.184411	0.286056	0.263769	0.0503027	0.337957	0.141442	0.38346	0.107555	0.261473	0.162566	0.214864	0.105985
Bello	Field	Susceptible	0.0857425	0.271743	0.334977	0.223894	0.198977	0.122302	0.167907	0.101122	0.229529	0.108963	0.148953	0.308747	0.212692	0.198079	0.214473	0.231521	0.316962	0.325319	0.237986	0.113894	0.36436	0.377623	0.223827	0.1853	0.261923	0.0995528	0.136579	0.0609941	0.0652324	0.332701	0.0800556	0.135006	0.26422	0.201458	0.257961	0.032858	0.226138	0.185943	0.185075	0.068935	0.101045	0.20638	0.315204	0.325709	0.24788	0.0772923	0.0910435
Bello	Field	Susceptible	0.19084	0.177683	0.130871	0.182195	0.392683	0.221951	0.27257	0.101397	0.209794	0.233392	0.26551	0.305995	0.206797	0.213067	0.20005	0.167689	0.433456	0.265496	0.137709	0.382151	0.162303	0.262347	0.130418	0.127431	0.0335591	0.140546	0.190597	0.222801	0.230015	0.116602	0.207305	0.360703	0.180187	0.129855	0.43102	0.0927425	0.272742	0.142358	0.318774	0.262403	0.11529	0.284174	0.29243	0.221648	0.226034	0.223983	0.232336
Bello	Field	Susceptible	0.191126	0.293145	0.401102	0.127586	0.186276	0.177555	0.406576	0.232816	0.109297	0.37423	0.264882	0.225665	0.558965	0.19526	0.281189	0.249645	0.324011	0.122566	0.268271	0.151626	0.171119	0.293305	0.0769139	0.353677	0.21703	0.125463	0.299856	0.106508	0.240062	0.210332	0.193506	0.126579	0.263227	0.184396	0.196672	0.308394	0.236659	0.153127	0.392221	0.198929	0.213793	0.219329	0.172988	0.266743	0.225315	0.288163	0.268845
Bello	Field	Susceptible	0.216134	0.216097	0.22845	0.182085	0.220784	0.24011	0.259207	0.239853	0.122033	0.191981	0.125932	0.251505	0.185109	0.197936	0.20665	0.152985	0.192959	0.180728	0.201887	0.204579	0.0345102	0.230182	0.328182	0.0880507	0.254289	0.171543	0.192809	0.141753	0.083387	0.0729148	0.120239	0.194987	0.13717	0.0659798	0.112736	0.147329	0.143284	0.159378	0.294836	0.119221	0.11895	0.26951	0.214135	0.459298	0.167031	0.386501	0.203515
Bello	Field	Susceptible	0.202736	0.254976	0.33826	0.374891	0.169228	0.230435	0.329473	0.219185	0.267247	0.190333	0.292818	0.157412	0.237148	0.488391	0.392169	0.320908	0.262306	0.193005	0.372907	0.478971	0.219955	0.311932	0.258539	0.292601	0.299629	0.172378	0.167314	0.0825002	0.108115	0.453819	0.226541	0.301819	0.414591	0.451474	0.191127	0.226509	0.255072	0.360694	0.324293	0.471033	0.268335	0.395558	0.226212	0.367555	0.340342	0.377453	0.289557
Cucuta	Field	Resistant	0.114274	0.125766	0.381148	0.15895	0.141846	0.23479	0.314921	0.268305	0.157798	0.171171	0.171305	0.27689	0.085529	0.220873	0.179741	0.313067	0.545857	0.32867	0.356866	0.188643	0.269114	0.168287	0.129483	0.101281	0.0751597	0.0873596	0.165453	0.129577	0.0257843	0.163482	0.106369	0.144875	0.175785	0.129664	0.229875	0.152743	0.216206	0.238773	0.37419	0.36357	0.25466	0.416938	0.232374	0.216751	0.220086	0.17592	0.166282
Cucuta	Field	Resistant	0.231062	0.190253	0.193603	0.208377	0.241231	0.50777	0.442267	0.152144	0.334258	0.380773	0.205795	0.560891	0.28454	0.256863	0.471045	0.350781	0.344835	0.537109	0.38498	0.164268	0.153304	0.163464	0.193389	0.220469	0.0399113	0.0899246	0.248674	0.121587	0.2974	0.0836467	0.225387	0.196077	0.255609	0.337289	0.263336	0.193991	0.317517	0.373307	0.260773	0.25052	0.310589	0.332668	0.108932	0.318913	0.156524	0.306076	0.47034
Cucuta	Field	Resistant	0.209067	0.264991	0.218173	0.25771	0.383005	0.109029	0.266329	0.19353	0.221799	0.0719181	0.176241	0.156836	0.171731	0.330658	0.127759	0.212424	0.34628	0.291768	0.391381	0.284325	0.421921	0.352434	0.164466	0.267849	0.273203	0.204601	0.253282	0.0981269	0.265086	0.178208	0.0933847	0.200644	0.264581	0.250056	0.104416	0.15258	0.258196	0.123189	0.16881	0.229974	0.482611	0.334801	0.213074	0.106901	0.271816	0.269862	0.122745
Cucuta	Field	Resistant	0.097461	0.147411	0.143595	0.183088	0.26511	0.163629	0.186932	0.0945182	0.111544	0.080624	0.165648	0.434894	0.22283	0.258072	0.407359	0.226579	0.211863	0.278189	0.367763	0.104827	0.130229	0.278785	0.135231	0.0795939	0.296925	0.0890409	0.200896	0.118662	0.22388	0.269234	0.0506919	0.0790915	0.183722	0.11968	0.136654	0.306492	0.156758	0.156925	0.228384	0.275686	0.334053	0.122324	0.209798	0.155104	0.310171	0.193363	0.165036
Cucuta	Field	Resistant	0.0303431	0.178969	0.136104	0.162313	0.156851	0.232971	0.323408	0.133532	0.0767004	0.198821	0.144497	0.211139	0.239521	0.170848	0.30325	0.12403	0.264196	0.0721793	0.066369	0.300563	0.132525	0.202542	0.275534	0.227525	0.267312	0.0387407	0.249308	0.146585	0.0909776	0.274437	0.064879	0.404873	0.126154	0.0842862	0.228013	0.195584	0.286488	0.106476	0.15888	0.0543261	0.207364	0.313967	0.231125	0.407784	0.225619	0.217415	0.0755102
Cucuta	Field	Resistant	0.126109	0.0947459	0.276806	0.150709	0.143153	0.402771	0.198363	0.180175	0.126098	0.30333	0.105491	0.225198	0.239497	0.299912	0.204115	0.176145	0.334827	0.284758	0.472064	0.490423	0.185876	0.189198	0.215735	0.124996	0.126562	0.204036	0.172072	0.246627	0.206183	0.222014	0.321904	0.234172	0.29733	0.295403	0.247856	0.307286	0.212356	0.189229	0.313532	0.155062	0.233593	0.0930492	0.173995	0.26613	0.29497	0.409927	0.31794
Cucuta	Field	Resistant	0.140381	0.160611	0.178433	0.0978416	0.220011	0.0808742	0.174312	0.205853	0.165493	0.197681	0.170456	0.326665	0.318048	0.175324	0.609373	0.194243	0.325815	0.318079	0.23286	0.504954	0.220493	0.135801	0.0859787	0.0868871	0.369144	0.132322	0.196108	0.0349107	0.274325	0.288048	0.160008	0.173461	0.218748	0.245634	0.19513	0.193425	0.22443	0.176095	0.295793	0.169336	0.129417	0.136209	0.197325	0.320665	0.157564	0.160098	0.0800238
Cucuta	Field	Resistant	0.0433472	0.136523	0.351071	0.196759	0.244116	0.302352	0.277132	0.230456	0.275429	0.21685	0.227749	0.327354	0.336489	0.457122	0.287223	0.202272	0.171787	0.234757	0.310554	0.280968	0.131802	0.279089	0.150826	0.205842	0.223982	0.124645	0.10675	0.271223	0.110312	0.312489	0.269783	0.0840441	0.29436	0.236769	0.0929468	0.205682	0.296336	0.196404	0.252435	0.215933	0.167469	0.33818	0.291337	0.315767	0.258968	0.181932	0.193559
Cucuta	Field	Resistant	0.250698	0.20287	0.361737	0.29473	0.288781	0.215241	0.35884	0.39581	0.254257	0.228612	0.179891	0.138369	0.342909	0.273344	0.24892	0.181847	0.211023	0.248812	0.244905	0.278099	0.179847	0.231978	0.0802602	0.211545	0.252011	0.186871	0.0750434	0.0952622	0.118839	0.203577	0.0897852	0.271916	0.154701	0.200435	0.17265	0.0844627	0.218523	0.123256	0.257124	0.152495	0.133938	0.122689	0.120795	0.172205	0.366407	0.180717	0.0699323
Cucuta	Field	Resistant	0.25795	0.292196	0.139	0.232952	0.18755	0.400378	0.284857	0.325389	0.135669	0.377	0.515542	0.15129	0.261942	0.402658	0.538009	0.281855	0.215349	0.521307	0.375373	0.414619	0.167541	0.443151	0.402735	0.391702	0.130032	0.179887	0.378283	0.0631702	0.254153	0.251793	0.259266	0.734687	0.486584	0.170248	0.268375	0.166858	0.152415	0.114878	0.168045	0.277151	0.25319	0.367581	0.190366	0.4274	0.317468	0.163965	0.237907
Cucuta	Field	Resistant	0.169964	0.287735	0.331969	0.20753	0.0829127	0.338687	0.161898	0.166949	0.347217	0.256987	0.181005	0.333037	0.223725	0.257686	0.478406	0.269918	0.320895	0.270104	0.222939	0.242166	0.393943	0.192863	0.180067	0.225368	0.140965	0.0708348	0.247674	0.224031	0.282134	0.235301	0.0923223	0.216229	0.312731	0.238182	0.196374	0.2529	0.365231	0.227741	0.278753	0.167089	0.306443	0.223844	0.329907	0.236916	0.0551496	0.307292	0.0949493
Cucuta	Field	Resistant	0.225951	0.157666	0.138683	0.470299	0.244787	0.345426	0.569454	0.203807	0.249926	0.327227	0.136163	0.287231	0.553866	0.15308	0.495763	0.345237	0.386493	0.107195	0.212358	0.394273	0.307162	0.3603	0.321759	0.427876	0.298375	0.10584	0.489946	0.414274	0.212719	0.439579	0.159165	0.448284	0.224919	0.363686	0.445006	0.283718	0.182056	0.404476	0.621944	0.290037	0.159682	0.309329	0.344916	0.374529	0.201625	0.316189	0.260398
Cucuta	Field	Resistant	0.267104	0.503931	0.262806	0.418567	0.346961	0.307829	0.426465	0.282989	0.337956	0.304965	0.382197	0.381972	0.448544	0.614076	0.353792	0.526452	0.65126	0.302996	0.286068	0.176216	0.40187	0.269161	0.285904	0.17023	0.447087	0.225218	0.0808729	0.196182	0.287967	0.135069	0.304148	0.375018	0.266398	0.32403	0.541514	0.214624	0.534106	0.195513	0.470475	0.451883	0.191489	0.468982	0.718587	0.434103	0.383956	0.268139	0.343671
Cucuta	Field	Resistant	0.0684591	0.187741	0.0380482	0.094229	0.323018	0.209392	0.161809	0.129119	0.165305	0.187408	0.177945	0.41546	0.214171	0.13839	0.363181	0.11593	0.403173	0.251245	0.114394	0.398896	0.11754	0.386833	0.271098	0.238028	0.224283	0.145168	0.122625	0.0856526	0.162446	0.395299	0.144252	0.338508	0.227366	0.226846	0.183164	0.0459322	0.166957	0.190589	0.225502	0.24755	0.142305	0.182573	0.0622323	0.259046	0.152453	0.179438	0.0892219
Cucuta	Field	Resistant	0.290429	0.222942	0.462894	0.335198	0.265123	0.323773	0.37781	0.268721	0.225006	0.181428	0.18825	0.320611	0.381333	0.202764	0.422482	0.373813	0.3416	0.175562	0.392955	0.363892	0.299176	0.236207	0.328473	0.147386	0.196222	0.138438	0.250454	0.222515	0.307801	0.407203	0.306791	0.353965	0.246181	0.205131	0.0285185	0.287046	0.312687	0.146887	0.181229	0.273057	0.196522	0.39767	0.290314	0.265628	0.184711	0.222395	0.206304
Cucuta	Field	Resistant	0.093241	0.400261	0.116589	0.397536	0.275847	0.303499	0.297418	0.165758	0.352983	0.336028	0.392627	0.463634	0.136411	0.529645	0.297807	0.12885	0.184159	0.226085	0.250704	0.473198	0.231319	0.223882	0.283802	0.153317	0.271479	0.128286	0.617009	0.237828	0.162564	0.442963	0.596049	0.208019	0.17632	0.309196	0.14983	0.202877	0.462965	0.26361	0.427647	0.39721	0.245877	0.562142	0.305461	0.280143	0.108233	0.232781	0.125599
Cucuta	Field	Resistant	0.3537	0.470239	0.471841	0.203601	0.365812	0.387734	0.434434	0.264148	0.25846	0.347098	0.113995	0.346017	0.521479	0.204434	0.613109	0.262699	0.360705	0.599664	0.230297	0.549694	0.667139	0.212095	0.200255	0.1971	0.29056	0.282431	0.242244	0.255456	0.273348	0.401571	0.0982047	0.422653	0.347395	0.384776	0.4616	0.178606	0.659077	0.252992	0.288359	0.406336	0.411304	0.138051	0.203795	0.32271	0.182012	0.339646	0.137667
Cucuta	Field	Resistant	0.225177	0.24219	0.215265	0.336466	0.14578	0.224712	0.220301	0.257561	0.331444	0.343291	0.108171	0.33918	0.20749	0.307626	0.270591	0.268254	0.349403	0.164228	0.525701	0.624801	0.150354	0.379393	0.219572	0.245928	0.153791	0.0720087	0.280692	0.179227	0.355013	0.134574	0.085565	0.191703	0.0918521	0.387358	0.146756	0.287582	0.379904	0.178017	0.26889	0.286617	0.190573	0.374868	0.106642	0.303083	0.405851	0.105527	0.303934
Cucuta	Field	Resistant	0.122757	0.13357	0.0277489	0.11415	0.0833557	0.344877	0.357658	0.257661	0.282201	0.251463	0.137345	0.391959	0.21409	0.162063	0.174829	0.1781	0.246539	0.198425	0.162286	0.38059	0.207634	0.214698	0.058582	0.32116	0.237457	0.0673548	0.282298	0.168721	0.1173	0.220871	0.201705	0.453755	0.133322	0.330336	0.275549	0.177846	0.171855	0.135183	0.265104	0.177771	0.162801	0.299267	0.201949	0.241081	0.184733	0.248982	0.10503
Cucuta	Field	Resistant	0.0430421	0.134734	0.188868	0.111546	0.205916	0.235513	0.367138	0.236611	0.337451	0.321933	0.199724	0.267675	0.448075	0.215061	0.19524	0.611297	0.218173	0.320571	0.136736	0.37583	0.160972	0.189961	0.317307	0.159838	0.232597	0.140131	0.231883	0.0627008	0.330627	0.23992	0.131597	0.398564	0.22893	0.315386	0.379787	0.16764	0.203396	0.137385	0.37739	0.426983	0.122023	0.265327	0.447451	0.55834	0.164473	0.268196	0.137087
Cucuta	Field	Resistant	0.215647	0.255959	0.251194	0.241661	0.203373	0.290025	0.420427	0.447734	0.257806	0.110122	0.147126	0.238961	0.428646	0.492354	0.112484	0.236876	0.324996	0.402884	0.238834	0.280286	0.316493	0.170826	0.199734	0.405549	0.180543	0.222367	0.185655	0.140138	0.0917124	0.216681	0.211963	0.314969	0.208748	0.231114	0.230706	0.108757	0.208677	0.238947	0.188957	0.118001	0.357202	0.398223	0.160566	0.321016	0.24157	0.266636	0.153937
Cucuta	Field	Resistant	0.165775	0.19073	0.246221	0.220228	0.308588	0.180944	0.56489	0.223802	0.26629	0.218295	0.091129	0.348519	0.287185	0.442309	0.245445	0.109244	0.394398	0.252619	0.158444	0.173916	0.101612	0.516243	0.2561	0.221534	0.073651	0.104793	0.164268	0.0616876	0.103894	0.134348	0.199122	0.346964	0.288722	0.174212	0.418866	0.216827	0.246304	0.204239	0.310771	0.0914895	0.295534	0.46288	0.302575	0.272965	0.214203	0.278024	0.051628
Cucuta	Field	Resistant	0.166218	0.27163	0.189846	0.0853808	0.211078	0.277101	0.324459	0.360159	0.607923	0.351202	0.252178	0.224067	0.3539	0.159481	0.36073	0.257989	0.424615	0.470669	0.36893	0.472184	0.481289	0.229751	0.459484	0.063087	0.212133	0.23494	0.112399	0.312281	0.195988	0.114983	0.0243816	0.412692	0.288684	0.124594	0.431337	0.345222	0.047052	0.366585	0.152387	0.435537	0.192644	0.202207	0.426908	0.369813	0.271458	0.221642	0.362976
Cucuta	Field	Resistant	0.028128	0.168666	0.303263	0.088416	0.267656	0.398468	0.162007	0.265668	0.326693	0.146212	0.173907	0.33579	0.168836	0.3012	0.412075	0.0767134	0.302151	0.263128	0.293005	0.31156	0.16218	0.112858	0.0602684	0.114469	0.071637	0.152668	0.0891345	0.160741	0.204369	0.0805031	0.116763	0.179875	0.093589	0.10711	0.144057	0.211924	0.211202	0.110126	0.159808	0.237953	0.156514	0.315423	0.177983	0.159446	0.146905	0.167443	0.166363
Cucuta	Field	Resistant	0.1125	0.138159	0.144954	0.21231	0.203916	0.183201	0.23047	0.187084	0.101741	0.189611	0.223118	0.323125	0.0793161	0.236069	0.152783	0.443098	0.24307	0.130221	0.0543516	0.374134	0.174189	0.168681	0.0377862	0.0468871	0.266213	0.192444	0.211081	0.22258	0.0493903	0.250527	0.0526596	0.100471	0.0689421	0.166061	0.405815	0.190776	0.317634	0.215832	0.167479	0.272202	0.141136	0.259151	0.0917824	0.122396	0.262783	0.0942033	0.414172
Cucuta	Field	Resistant	0.078238	0.131145	0.162202	0.309362	0.267075	0.0894098	0.241339	0.345486	0.347791	0.285725	0.185638	0.293758	0.248495	0.348471	0.262613	0.2727	0.38174	0.457524	0.227894	0.146389	0.0458533	0.13898	0.171455	0.195383	0.20827	0.235426	0.163076	0.24851	0.229702	0.160404	0.197348	0.245629	0.264556	0.196837	0.426566	0.20065	0.290829	0.220224	0.196989	0.183523	0.152874	0.122056	0.0494675	0.204773	0.204932	0.202385	0.268596
Cucuta	Field	Resistant	0.351822	0.296044	0.19341	0.321796	0.0826935	0.474586	0.301269	0.264959	0.246662	0.309043	0.396905	0.32479	0.290715	0.212529	0.166844	0.309766	0.339096	0.193174	0.258681	0.241228	0.309804	0.164096	0.234805	0.206252	0.173896	0.31751	0.212962	0.0689858	0.152125	0.0354142	0.20738	0.467084	0.188574	0.125218	0.252053	0.461729	0.268648	0.135621	0.204244	0.317878	0.212506	0.288355	0.24399	0.274235	0.240902	0.147137	0.153508
Cucuta	Field	Resistant	0.156834	0.372026	0.301021	0.274818	0.110286	0.259153	0.223019	0.249219	0.14378	0.343165	0.203107	0.583507	0.192033	0.126154	0.34479	0.191384	0.371976	0.35867	0.178624	0.358042	0.180557	0.296752	0.159101	0.204179	0.122058	0.144708	0.21757	0.0734637	0.204539	0.309172	0.232835	0.429566	0.162401	0.203464	0.263511	0.230059	0.290024	0.362333	0.468006	0.21804	0.151048	0.362427	0.327135	0.210026	0.498742	0.218391	0.221746
Cucuta	Field	Resistant	0.0411828	0.141359	0.197082	0.155359	0.046402	0.139263	0.161337	0.264269	0.100229	0.12703	0.176031	0.0404358	0.114356	0.307334	0.440538	0.17136	0.264632	0.123943	0.256132	0.266234	0.0949429	0.112543	0.239744	0.271508	0.183419	0.0886231	0.110141	0.05548	0.0559191	0.103053	0.129024	0.12452	0.340241	0.197196	0.181684	0.0726257	0.244229	0.2047	0.152808	0.250725	0.0675594	0.237031	0.248366	0.109905	0.124986	0.134667	0.148966
Cucuta	Field	Resistant	0.094439	0.161913	0.197797	0.18504	0.238871	0.213773	0.345472	0.277123	0.422023	0.102601	0.209363	0.307121	0.229095	0.467692	0.395583	0.259278	0.3779	0.292464	0.161031	0.269386	0.118793	0.218687	0.14702	0.202316	0.165016	0.130765	0.205068	0.172099	0.191805	0.291611	0.094473	0.307777	0.219691	0.191482	0.357188	0.281868	0.517825	0.193887	0.323391	0.122298	0.0915926	0.243689	0.135126	0.280624	0.268092	0.0857197	0.293809
Cucuta	Field	Resistant	0.160508	0.411869	0.143254	0.364717	0.489573	0.35155	0.550984	0.0514921	0.196719	0.356514	0.19656	0.287378	0.270976	0.424719	0.503062	0.331931	0.260163	0.436349	0.362929	0.587587	0.367522	0.328637	0.192889	0.206437	0.346079	0.228108	0.168551	0.244605	0.248297	0.0594155	0.192927	0.438562	0.22767	0.196514	0.107667	0.0742853	0.249411	0.085166	0.371709	0.265857	0.240615	0.413684	0.26515	0.441688	0.256585	0.0626442	0.316503
Cucuta	Field	Resistant	0.208186	0.206436	0.13241	0.213628	0.0389224	0.26332	0.172904	0.397842	0.433775	0.205801	0.189737	0.143715	0.373199	0.119905	0.332054	0.187361	0.338071	0.201356	0.367448	0.364153	0.287594	0.0647286	0.118041	0.262416	0.192993	0.191407	0.263653	0.358898	0.0594725	0.137746	0.310982	0.13993	0.127705	0.243429	0.157113	0.184233	0.231998	0.13569	0.115657	0.34212	0.226231	0.355145	0.555659	0.363086	0.0844626	0.353588	0.362478
Cucuta	Field	Resistant	0.100511	0.203251	0.358895	0.147245	0.24856	0.278759	0.251531	0.267028	0.206916	0.18368	0.228392	0.342029	0.154587	0.0938692	0.211563	0.221218	0.189324	0.21412	0.170343	0.246733	0.272879	0.497558	0.288565	0.271295	0.142982	0.144205	0.269524	0.133961	0.105651	0.0571715	0.124171	0.188363	0.216644	0.249789	0.208242	0.13	0.133337	0.175015	0.203571	0.130279	0.245712	0.128037	0.510053	0.17262	0.258246	0.311357	0.115416
Cucuta	Field	Resistant	0.0350828	0.110707	0.143456	0.130766	0.423071	0.142495	0.235469	0.243295	0.0576563	0.104238	0.0978043	0.11835	0.0765955	0.406272	0.408541	0.171304	0.345811	0.22495	0.236043	0.322473	0.0508885	0.18302	0.251771	0.288559	0.116312	0.106253	0.227829	0.125862	0.296488	0.158282	0.156563	0.360802	0.0776774	0.191021	0.265544	0.042174	0.232938	0.128622	0.0784234	0.341134	0.133864	0.267804	0.057538	0.154338	0.170486	0.0372371	0.256031
Cucuta	Field	Resistant	0.0637934	0.280867	0.197323	0.186544	0.411082	0.160079	0.290712	0.138232	0.162101	0.204234	0.197581	0.360238	0.285576	0.195479	0.313682	0.208163	0.3746	0.202429	0.12771	0.272143	0.0981912	0.265262	0.489343	0.146429	0.207226	0.178355	0.159552	0.128325	0.123235	0.166551	0.0574752	0.313374	0.18331	0.133588	0.220362	0.140893	0.245717	0.079498	0.39405	0.251987	0.287137	0.142508	0.2269	0.295009	0.305121	0.157733	0.237278
Cucuta	Field	Resistant	0.158946	0.110717	0.192797	0.225758	0.227362	0.19081	0.316467	0.286736	0.374413	0.1909	0.22748	0.326572	0.367365	0.518795	0.188625	0.235017	0.291979	0.272046	0.241436	0.271027	0.144086	0.183894	0.420168	0.117094	0.258765	0.123005	0.184874	0.24367	0.235329	0.1847	0.187124	0.102842	0.231107	0.325974	0.510897	0.277828	0.32516	0.152592	0.423967	0.169729	0.216267	0.199569	0.213611	0.164781	0.252771	0.21325	0.429689
Cucuta	Field	Resistant	0.190254	0.28655	0.305147	0.14742	0.304454	0.141966	0.295283	0.185793	0.165021	0.179832	0.155785	0.224504	0.244171	0.267836	0.163754	0.136233	0.341004	0.105787	0.134085	0.346676	0.113135	0.334978	0.123114	0.121791	0.180078	0.0139341	0.24876	0.121005	0.233508	0.236973	0.126455	0.260453	0.217042	0.304433	0.253062	0.121721	0.337245	0.162859	0.228975	0.280254	0.220683	0.274016	0.16901	0.246075	0.0652716	0.143734	0.153057
Cucuta	Field	Resistant	0.282004	0.252177	0.243142	0.245341	0.266761	0.220263	0.32381	0.075411	0.207412	0.162327	0.16624	0.320035	0.36428	0.252685	0.135659	0.212431	0.412845	0.252105	0.171989	0.277033	0.175441	0.29685	0.21449	0.0845069	0.0925739	0.264863	0.318243	0.159828	0.150733	0.273932	0.144086	0.306598	0.17536	0.307475	0.258127	0.344475	0.273119	0.266376	0.380089	0.268019	0.169251	0.142788	0.104448	0.423165	0.192571	0.0568227	0.181407
Cucuta	Field	Resistant	0.0484335	0.201026	0.183378	0.31194	0.331582	0.350684	0.308825	0.182506	0.229841	0.202036	0.122578	0.305336	0.435783	0.357665	0.0893824	0.141986	0.468059	0.227622	0.240424	0.138675	0.264878	0.268432	0.125961	0.127649	0.319251	0.193712	0.457526	0.326332	0.106537	0.34646	0.176367	0.201441	0.238912	0.195766	0.34122	0.197628	0.171076	0.244809	0.124163	0.184727	0.220183	0.16089	0.304586	0.237726	0.0844333	0.0725975	0.170715
Cucuta	Field	Resistant	0.0599937	0.205826	0.0759952	0.162608	0.0404694	0.0968751	0.323415	0.155386	0.0955914	0.073852	0.0417803	0.263538	0.182204	0.0568042	0.190522	0.179336	0.302404	0.1801	0.125532	0.309502	0.126007	0.211334	0.147222	0.0766381	0.100419	0.0166344	0.264581	0.127926	0.118282	0.187228	0.0942534	0.28369	0.0449814	0.0255515	0.122253	0.0873404	0.120435	0.208046	0.313931	0.158534	0.0902027	0.201415	0.114301	0.180868	0.139968	0.096665	0.081984
Cucuta	Field	Resistant	0.119791	0.154188	0.354446	0.542071	0.237077	0.12929	0.4505	0.13486	0.126884	0.0708756	0.304757	0.290877	0.292616	0.159221	0.237277	0.472067	0.225203	0.203408	0.23003	0.316084	0.0931821	0.293339	0.246351	0.160094	0.208859	0.151182	0.168209	0.109524	0.155474	0.310626	0.193483	0.170259	0.0854659	0.285788	0.217777	0.330591	0.238828	0.166774	0.267238	0.212892	0.197729	0.254119	0.242428	0.335363	0.168544	0.181942	0.155792
Cucuta	Field	Resistant	0.0178317	0.12195	0.321909	0.133909	0.196881	0.184462	0.186406	0.213702	0.109308	0.33134	0.282824	0.304244	0.163782	0.390423	0.320564	0.246525	0.374373	0.237837	0.466505	0.35799	0.21677	0.0834425	0.254303	0.227942	0.266046	0.104222	0.0622395	0.191322	0.201608	0.246127	0.119821	0.281568	0.165537	0.154025	0.458932	0.147231	0.424374	0.237161	0.208517	0.516651	0.16295	0.539178	0.117357	0.445694	0.167651	0.0815478	0.23455
[truncated: 5,000 more columns]
